# Supplementary material for: AS-IV Attenuates Oxidative Stress-Induced Apoptosis in Zebrafish via Modulation of the AKT/NRF2/HO-1/Caspase-3 Signaling Axis
Source: Molecules. 2025 May 28;30(11):2355. doi: 10.3390/molecules30112355 (PMC12155876; doi:10.3390/molecules30112355)
Supplement: Supplementary file 1 [file molecules-30-02355-s001.zip]

Archive with 1 entries (1 files):
- molecules-3591702-supplementary.pdf
